# Supplementary material for: Targeting the p90RSK/MDM2/p53 Pathway Is Effective in Blocking Tumors with Oncogenic Up-Regulation of the MAPK Pathway Such as Melanoma and Lung Cancer
Source: Cells. 2024 Sep 14;13(18):1546. doi: 10.3390/cells13181546 (PMC11430938; doi:10.3390/cells13181546)
Supplement: Supplementary file 1 [file cells-13-01546-s001.zip]

Archive with 1 entries (1 files):
- cells-3175937-supplementary.pdf
